# Supplementary material for: Epidemiology of Cefotaxime-Hydrolysing β-Lactamase-Producing Escherichia coli in Children with Diarrhoea Reported Globally between 2012 and 2022
Source: Microorganisms. 2024 Jan 15;12(1):171. doi: 10.3390/microorganisms12010171 (PMC10820611; doi:10.3390/microorganisms12010171)
Supplement: Supplementary file 1 [file microorganisms-12-00171-s001.zip]

Archive with 1 entries (1 files):
- microorganisms-2799872-supplementary.xlsx
