# Supplementary material for: Epidemiology of Cefotaxime-Hydrolysing β-Lactamase-Producing Escherichia coli in Children with Diarrhoea Reported Globally between 2012 and 2022
Source: Microorganisms. 2024 Jan 15;12(1):171. doi: 10.3390/microorganisms12010171 (PMC10820611; doi:10.3390/microorganisms12010171)
Supplement: Supplementary file 1 [file microorganisms-12-00171-s001.zip › microorganisms-2799872-supplementary.xlsx]

## Sheet: Diarrheagenic_E.coli
Author	Title	Journal	Publication year	Study period	Gap	Design	Aim/Objectives	Setting_1	Setting_2	Country	Region	Sample type	Participants age group	Participant numbers	Healthy participants included	Sample_size (stools)	No. of isolates	CTX Resistant/ESBL_Isolates	CTX-M_genes_detected	% blaCTX-M_reported	Other_ESBLs_genes_detected	More common ESBL	Main ESBL carriers	AST	Detection_method_for_E.coli	Detection_method_for_ESBL_genes	Sequencing	No of antibiotics	Etiology	3GCs	Phenotypic CTX_resistance(%)	Source Database
Kim et al	Prevalence and molecular epidemiology of ESBLs, plasmid-determined AmpC-type β-lactamases and carbapenemases among diarrhoeagenic Escherichia coli isolates from children in Gwangju, Korea: 2007-16.	J Antimicrob Chemother	2019	2007-2016	most studies on these bacteria have focused on hospitalized adults. There is, naturally, a dearth of information on intestinal carriage of cefotaxime-resistant organisms, especially those recovered from young children with acute diarrhoea	Prospective longitudinal study	prevalence and characteristics of ESBL-, plasmid-determined AmpC-type b-lactamase (PABL)- and carbapenemase-producing diarrhoeagenic Escherichia coli isolates mainly from infants and children	ND	Hospital	Korea	Asia	diarrhea stools	children & infants				1047	8/50	CTX-M-15	16	CTX-M14 , CTX-M27, CTX-M55,CTX-M3, TEM-1, PABLs, CMY2,DHA1	CTX-M-14		VITEK II	m-PCR	m-PCR			EPEC, ETEC, EHEC	CTX	100	PubMed
Jomehzadeh et al	The first evaluation relationship of integron genes and the multidrug-resistance in class A ESBLs genes in enteropathogenic Escherichia coli strains isolated from children with diarrhea in Southwestern Iran.	Mol Biol Rep	2021	2016-2017	integron and class A-β-lactamase genes analysis of EPEC strains is still rare in the world, and also in south-western Iran	Descriptive cross-sectional study	to investigate the relationship of integron genes and class A extended-spectrum ESBLs genes in MDR E. coli strains isolated from children with diarrhea	ND	Hospital	Iran	Asia	diarrhea stools	0-5			321	12	10	CTX-M	83.3	TEM			Disc diffusion	m-PCR, serogrouping	PCR	No	15	EPEC			PubMed
Jafari et al	Characterization of antimicrobial susceptibility, extended-spectrum β-lactamase genes and phylogenetic groups of Shigatoxin producing Escherichia coli isolated from patients with diarrhea in Iran.	Ann Clin Microbiol Antimicrob	2021	2014	disposition of phylogroups for diarrheagenic E. coli is still unclear,	Prospective study	the pattern of antibiotic resistance, as well as ESBL production and phylogenetic groups associated with clinical isolates, was determined.	ND	Hospital	Iran	Asia	diarrhea stools	0-92			340	174		CTX-M9	69	TEM	TEM		Disc diffusion	PCR	PCR	No		STEC	CTX	44.3	PubMed
Eltai et al	Antibiotic resistance and virulence patterns of pathogenic Escherichia coli strains associated with acute gastroenteritis among children in Qatar.	BMC Microbiol.	2020	2017-2018	Little is known about AR profile of DEC isolated from diseased children in the Middle East and North Africa region	Prospective study	determine phenotypically and genotypically the AR profiles	ND	Hospital	Qatar	Asia	diarrhea stools	0-10			175	76		CTX-M-15	88.23	blaCTX-M-3			Etest	PCR	PCR	No	18	EPEC, EAEC	Other		PubMed
Boxall et al	Antimicrobial resistance profiles of diarrhoeagenic Escherichia coli isolated from travellers returning to the UK, 2015-2017.	J Med Microbiol.	2020	2015-2017	Surveillance of emerging antimicrobial resistance (AMR) in E. coli is required to inform appropriate treatment and monitor global transmission of AMR	Retrospective study	to review the strains of DEC (other than STEC) isolated at PHE between 2015 and 2017 to look for evidence of emerging AMR in EIEC, ETEC, EAEC and EPEC	ND	Primary Healthcare	England	Europe	diarrhea stools	0-16			660	660		CTX-M-15		bla TEM1, blaCTXM1, CTX-M14 ,CTX-M27, bla SHV12				PCR, sequencing	Sequencing	Yes		EAEC, ETEC, EPEC, EIEC	CTX		PubMed
Abdelwahab et al	Antimicrobial resistance and gene regulation in Enteroaggregative Escherichia coli from Egyptian children with diarrhoea: Similarities and differences	Virulence	2021	ND	in-depth molecular characterization of Egyptian EAEC isolates has been limited to only a few studies	Prospective		ND	Hospital	Egypt	North Africa	diarrhea stools	0-5			113	50		CTX-M		bla TEM			Disc diffusion	PCR	PCR	Yes	12	EAEC	Other		PubMed
Karami et al	Antibacterial resistance patterns of extended spectrum β-lactamase -producing enteropathogenic Escherichia coli strains isolated from children.	Arab J Gastroenterol	2017	ND	identifying organisms which are ESBL producers is a major challenge for the clinical laboratories	Prospective study	to evaluate antibacterial resistance patterns of clinical isolates of ESBLproducing EPEC in a group of Iranian children with and without diarrhoea and to investigate its genetic patterns			Iran	Asia	diarrhea stools & non-diarrhea	0-10	diarrhea(247), controls(1108)	Yes	1355	192		CTX-M	10.93	blaTEM, blaSHV, blaOXA			Disc diffusion	PCR	PCR		14	EPEC	Other	5.8	PubMed
Khairy et al	Prevalence, phylogeny, and antimicrobial resistance of Escherichia coli pathotypes isolated from children less than 5 years old with community acquired diarrhea in Upper Egypt.	BMC Infect Dis	2020	2018-2019	Information about DEC pathotypes in Egypt is scarce, particularly in south Egypt because molecular techniques are not usually used to determine DEC in medical laboratories	Prospective study	to determine the prevalence of DEC pathotypes and Extended-spectrum βlactamase (ESBL) genes isolated from children under 5 years old with diarrhea		Hospital	Egypt	North Africa	diarrhea stools	0-5			320	66	15	CTX-M-15	37.5	blaTEM	TEM		Disc diffusion	m-PCR, phylogrouping	PCR	No		EAEC, tEPEC, aEAEC	Other		PubMed
Zhou et al	Characteristics of diarrheagenic Escherichia coli among children under 5 years of age with acute diarrhea: a hospital based study.	BMC Infect Dis.	2018	2015-2016	, information about DEC strains isolated from children with acute diarrhea is sparse, because DEC is not routinely screened in most countries, including China [4]. Many studies have not addressed drug resistance tendency	hospital-based prospective study	to explore the pathotype distribution, epidemiological characteristics and antibiotic resistance patterns of DEC from < 5-year-old diarrheal children		Hospital	China	Asia	diarrhea stools	0-5	diarrhea(684)		684			CTX-M-15	20	blaNDM1 , blaKPC2, blaTEM1,blaCTX-M55,blaCTX-M14			Agar dilution	PCR, Serotyping	PCR	Yes	16	EPEC, EAEC, ETEC, EIEC, STEC	CTX	57.4	PubMed
Huang et al	Epidemiology, Antimicrobial Resistance and β-lactamase Genotypic Features of Enteropathogenic Escherichia coli Isolated from Children with Diarrhea in Southern China.	Jpn J Infect Dis.	2015	2009	the correlation between the distribution of β-lactamase genes and the resistance to various β-lactam antibiotics were rarely studied.	Prospective study	to investigate epidemiology, drug resistance and β-lactamase genotype distribution of enteropathogenic Escherichia. coli (EPEC) isolated from pediatric patients with diarrhea		Hospital	China	Asia	diarrhea stools	0-5	diarrhea(1643)		1643	58		CTX-M1	60.3	blaCTX-M9, blaTEM, blaSHV			Disc diffusion	PCR, Serotyping	PCR, Sequencing	Yes	8	EPEC	Other		PubMed
Taghadosi et al	Antibiotic resistance, ESBL genes, integrons, phylogenetic groups and MLVA profiles of Escherichia coli pathotypes isolated from patients with diarrhea and farm animals in south-east of Iran.	Comp Immunol Microbiol Infect Dis.	2019	2014-2015	to invstigate the prevalence, antibiotic resistance, presence of class 1 and 2 integrons, ESBL genes, phylogenetic groups, epidemiological relationships of EPEC, ETEC and EHEC pathotypes isolated from patients with diarrhea and farm animals	Prospective study			Hospital	Iran	Asia	diarrhea stools	0-15			395	671		CTX-M		blaTEM			Disc diffusion	m-PCR	PCR	No	14	ETEC, EPEC	CTX		PubMed
Malvi et al	Comparative analysis of virulence determinants, antibiotic susceptibility patterns and serogrouping of atypical enteropathogenic Escherichia coli versus typical enteropathogenic E. coli in India.	J Med Microbiol	2015	2012-2013		comparative study (f 400 prospective and 500 retrospective E. coli isolates were included)	to investigate virulence determinants, antibiotic susceptibility patterns and serogrouping of typical EPEC (tEPEC) versus aEPEC causing diarrhoea in children		Paediatric institute	India	Asia	diarrhea stools	0-10			900	59	7	CTX-M-15	11.5	bla(NDM-1), bla(VIM)			Disc diffusion	PCR, Serotyping	PCR	No	16	tEPEC,aEPEC	Other		PubMed
Wasito et al	Antibiotic Susceptibilities and Genetic Characteristics of Extended-Spectrum Beta-Lactamase-Producing Escherichia coli Isolates from Stools of Pediatric Diarrhea Patients in Surabaya, Indonesia.	Jpn J Infect Dis.	2017	2012	where this kind of survey is rare	Prospective study	to investigate extended-spectrum beta-lactamase (ESBL)-producing Escherichia coli isolates from pediatric (aged 0 to 3 years) diarrhea patients in Surabaya, Indonesia,		Hospital	Indonesia	Asia	diarrhea stools	0-3			133	25	21	CTX-M-15	84	blaTEM-1, blaSHV	CTX-M-15		Disc diffusion	PCR	PCR	Yes	13	EAEC, EPEC	CTX		PubMed
Natarajan et al	A study of virulence and antimicrobial resistance pattern in diarrhoeagenic Escherichia coli isolated from diarrhoeal stool specimens from children and adults in a tertiary hospital, Puducherry, India.	J Health Popul Nutr.	2018	2015-2016	there is inadequate information concerning AMR pattern and the molecular resistance mechanisms in DEC from our region	Cross-sectional study	to determine the virulence pattern and antibiotic resistance among the circulating DEC strains in a tertiary care center in south of India.		Hospital	India	Asia	diarrhea stools	0-5	children(120) & adults (100)		120	45		CTX-M		blaSHV, blaTEM			Disc diffusion	PCR	PCR	No	10	tEPEC, aEPEC, ETEC, EIEC	Other		PubMed
Nawaz et al	Molecular identification of blaCTX-M and blaTEM genes among multi-drug resistant Enteropathogenic Escherichia coli isolated from children.	Pak J Pharm Sci.	2019	2016-2017		Cross-sectional study	isolation, identification and molecular characterization of multi-drug resistant enteropathogenic E. coli from children suffering with diarrhea along with antibiogram studies of different E. coli isolates			Pakistan	Asia	diarrhea stool	0-5			100	87	14	CTX-M	93	blaTEM			Disc diffusion	PCR, sequencing	PCR	Yes	13	EPEC	Other		PubMed
Imuta et al	Phylogenetic Analysis of Enteroaggregative Escherichia coli (EAEC) Isolates from Japan Reveals Emergence of CTX-M-14-Producing EAEC O25:H4 Clones Related to Sequence Type 131.	J Clin Microbiol	2016	1992-2010	CTX-M ESBLs have rarely been found among diarrheagenic E. coli (DEC) strains.	Retrospective study	phylogenetic analysis of EAEC clinical isolates from two regions (Kagoshima and Osaka) in Japan, coupled with an analysis of the prevalence of EAEC virulence markers and the CTX-M gene among the isolates		Clinics	Japan	Asia	diarrhea stools				167	29	23	CTX-M-15	79	blaCTX-M14, blaCTX-M55	CTX-M-14			PCR, Phylogrouping	PCR	Yes		EAEC	None		PubMed
Ghosh et al	Characterization of diarrhoeagenic Escherichia coli with special reference to antimicrobial resistance isolated from hospitalized diarrhoeal patients in Kolkata (2012-2019), India.	J Appl Microbiol.	2022	2012-2019		Prospective longitudinal study	prevalence and antimicrobial resistance (AMR) of major diarrhoeagenic Escherichia coli (DEC) pathotypes detected in hospitalized diarrhoeal patients in Kolkata, India		Hospital	India	Asia	diarrhea stools	0-14			8891			CTX-M3	30.2	blaTEM, blaSHV, blaOXA1			Disc diffusion	m-PCR	PCR		12	ETEC, EAEC, EPEC	Other		PubMed
Shahbazi et al	Characteristics of diarrheagenic Escherichia coli pathotypes among children under the age of 10 years with acute diarrhea	Gene Reports	2021	2018		Prospective study			Hospital	Iran	Asia	diarrhea stools	0-10			303	194		CTX-M-15	25	blaTEM			Disc diffusion	m-PCR	PCR	No	12	EAEC,EPEC, ETEC, EIEC, STEC	CTX		Science Direct
Dembele et al	Extended spectrum beta-lactamase and fluoroquinolone resistance genes among Escherichia coli and Salmonella isolates from children with diarrhea, Burkina Faso	BMC Pediatric	2020	2018-2019	in developing countries, E. coli identification and microbial drug resistance tests have been limited by phenotypic methods.	Prospective study	to determine the prevalence and distribution of the resistant genes coding for broad spectrum beta-lactamases and quinolones in rural Burkina Faso	rural	Health Centre	Burkina Faso	West Africa	diarrhea	0-5				5	1	CTX-M	7.14	blaOXA			Disc diffusion	m-PCR	m-PCR	No	19	EPEC, EAEC	CTX		Google scholar
Farajzadeh-Sheikh et al	Frequency and molecular epidemiology of class A ESBLs producing Enteroinvasive Escherichia coli (EIEC) isolates among patients with diarrhea	Gastroenterol Hepatol Bed Bench	2020	2016-2017	very few reports are available about the occurrence of ESBLs among them and there is no information about the genetic diversity of EIEC strains harboring β-lactamase genes in Iran	Descriptive cross-sectional study	to investigate the frequency and molecular epidemiology of class A ESBLs producing Enteroinvasive Escherichia coli (EIEC) isolates among patients with diarrhea		Hospital	Iran	Asia	diarrhea	0-81			581	13	9	CTX-M-15	77.8	blaCTX-M1,blaTEM1			Disc diffusion	PCR	PCR	No	11	EIEC	CTX		Google scholar
Ferro et al	Characterization of Virulence Factors in Enteroaggregative and Atypical Enteropathogenic Escherichia coli Strains Isolated from Children with Diarrhea	Advances in Infectious Diseases	2012		few systematic studies on the virulence and heterogeneity properties of these characteristics	Case-control study	to examine the impact of virulence factors predisposes to diarrhea			Brazil	South America	diarrhea	0-5			162		2	CTX-M	15	blaTEM				PCR	PCR	No		EPEC,EAEC			Google scholar
Bai et al	Prevalence and Molecular Characteristics of Extended-Spectrum β-Lactamase Genes in Escherichia coli Isolated from Diarrheic Patients in China	Frontiers in Microbiology	2017	2013-2014	there is limited epidemiological information on ESBL-producing E. coli from diarrheic patients	Prospective study	to investigate the molecular characteristics of ESBL-encoding genes identified in Escherichia coli cultured from diarrheic patients in China from 2013 to 2014	urban		China	Asia	diarrhea				912	51	15	CTX-M14		blaCTX-M79, blaCTX-M28, blaTEM			Agar dilution	PCR	PCR	Yes	13	ETEC, EPEC, EIEC, EAEC	CTX		Google scholar
Memariani et al	Occurrence of SHV, TEM and CTX-M β-Lactamase Genes Among Enteropathogenic Escherichia coli Strains Isolated From Children With Diarrhea	Jundishapur J Microbiol.	2015	2011-2013	Although there were epidemiological surveys regarding prevalence of EPEC in Iran, none of these studies investigated the occurrence of β-lactamase genes in those isolates.	Prospective longitudinal study	to investigate the prevalence of blaCTX-M, blaSHV and blaTEM β-lactamase genes among enteropathogenic E. coli (EPEC) isolates in Tehran, Iran.		Hospital	Iran	Asia	diarrhea	0-10			342	42	8	CTX-M-15	19	blaTEM, blaSHV			Disc diffusion	PCR, Serotyping	PCR	No	11	EPEC	CTX		Google scholar
Omran et al	Antimicrobial resistance patterns of diarrheagenic and nondiarrheagenic Escherichia coli isolates from Libyan children	THE INTERNATIONAL ARABIC JOURNAL OF ANTIMICROBIAL AGENTS	2014	2012		Prospective study	to determine the incidence of diarrhoeagenic E. coli in hospitalized children in Benghazi Children Hospital, Libya, using multiplex PCR , and to investigate the antimicrobial resistance profiles of commensal intestinal E.coli isolates in these children		Hospital	Libya	North Africa	diarrhea & non-diarrhea	0-5			290		9	CTX-M-15	60	blaCTX-8, blaCTX-M9			Disc diffusion	m-PCR	m-PCR,CTX-M phylogrouping	No	11	EAEC, EIEC, EHEC	CTX		Google scholar
Alsherees et al	A Preliminary Occurrence of Extended-Spectrum and AmpC Beta-Lactamases in Clinical Isolates of Enteropathogenic Escherichia coli in Najaf, Iraq	ND	2019	2009	there is no information regarding the molecular studies of ESBLs or the occurrence of AmpC β-lactamasesproducing EPEC isolates in Najaf, Iraq	Prospective study				Iraq		diarrhea	0-2	656		656	22	15	CTX-M	77.3	blaTEM, blaSHV, blaOXA, blaAmpC	blaOXA		Disc diffusion	Serotyping	PCR	No	20	EPEC	CTX	27.3	Google scholar
Abbasi et al	Multi-Drug-Resistant Diarrheagenic Escherichia coli Pathotypes in Pediatric Patients with Gastroenteritis from Central Iran	Infection and Drug Resistance	2020	2015-2016	the prevalence of DEC and antibiotic resistance in this region is unknown	Cross-sectional study	to investigate the abundance, the phenotypic antimicrobial resistance levels and the resistance gene content of the region’s DEC	urban	Referral Centre	Iran	Asia	diarrhea	0-14	230		230	32	17	CTX-M-15	94.4	blaTEM, AmpC	CTX-M-15		Disc diffusion	PCR, Serotyping	PCR	Yes	15	EAEC, EPEC, EIEC, ETEC	CTX	56.2	Web of science
Sirous et al	Molecular Characterization and Antimicrobial Resistance of Enteropathogenic Escherichia coli in Children from Ahvaz, Iran	Jundishapur J Microbiol	2020	2015-2016	CTX-M group is the most frequently detected type of ESBL-related genes	Prospective study	to assess the prevalence of atypicalandtypical EPECamong a collection of E. coli isolates obtained from children aged below 10 years applying PCR amplification of eae, bfp, and eaf genes in Ahvaz, Iran	urban	Hospital	Iran	Asia	diarrhea	0-10	251		251	17	12	CTX-M-15	70.58	blaTEM	CTX-M-15		Disc diffusion	PCR, Serotyping	PCR	No	13	EPEC	CTX		Web of science
Singh et al	Transcriptome analysis of beta-lactamase genes in diarrheagenic Escherichia coli.	Sci Rep	2019	ND	data regarding expression of β-lactamase genes in E. coli isolates is scarce in children from India	Prospective longitudinal study	investigated the efect of antibiotic treatment on ESBL, MBL and ABL genes in resistant and sensitive isolates of DEC to analyze the diferences in transcriptomes and also understand the survival of multidrug resistant bacteria	ND	Hospital	India	Asia	diarrhea stools	0-5	diarrhea(40),receiving antibiotics(40), controls(40)	Yes	120	10	4	CTX-M	40	TEM, SHV, OXA,NDM-1, IMP, VIM,ACT, DHA and CMY			Disc diffusion	m-PCR	real-time PCR	Yes	16	EPEC, EAEC, ETEC, EHEC	CTX	55.83	PubMed

## Sheet: Feacal_carriage
Author	Title	Journal	Publication year	Study period	Gap	Design	Aim/Objectives	Setting_1	Setting_2	Country	Region	Sample type	Participants age group	Participant numbers	Healthy participants included	Sample_size (stools)	No. of isolates	CTX Resistant/ESBL_Isolates	CTX-M_genes_detected	% blaCTX-M_reported	Other_ESBLs_genes_detected	More common ESBL	Main ESBL carriers	AST	Detection method for E.coli	Detection method for ESBL genes	Sequencing	No of antibiotics	Etiology	3GCs	Phenotypic CTX_resistance(%)	Source Database
Boutet-Dubois et al	Faecal carriage of oxyiminocephalosporin-resistant Enterobacteriaceae among paediatric units in different hospitals in the south of France.	Eur J Clin Microbiol Infect Dis.	2013	2010-2011	few studies have reported the prevalence of MDR bacteria among children	Prospective, multicentre study	s to determine the presence of oxyiminocephalosporin-resistant (OCR) Gram-negative bacilli and extended-spectrum β-lactamase (ESBL)-producing isolates in stool specimens obtained from paediatric patients hospitalised for acute diarrhoea		Hospital	France	Europe	diarrhea stools	0-16	under1(588), 1-6(405), over 6 yrs(125)		1118	61		CTX-M-15	4.3	blaTEM, blaSHV		under 1 year	VITEC & Disc diffusion	Culture	PCR	Yes	15	*E.coli	CTX		PubMed
DeFrancesco et al	Antibiotic resistance patterns and beta-lactamase identification in Escherichia coli isolated from young children in rural Limpopo Province, South Africa: The MAL-ED cohort	SAMJ	2017			Prospective longitudinal study	To characterise the antibiotic resistance profiles of Escherichia coli isolates obtained from stool samples of young rural children exposed or unexposed to antibiotics	rural	Community	South Africa	sub-Sahara Africa	diarrhea stools	0-1			65	87	2	CTX-M14	4.9	blaTEM	TEM-1		Disc diffusion	Culture	PCR,sequencing	Yes	13	*E.coli	CTX		PubMed
Alizade et al	Phylogenetic groups, extended-spectrum β-lactamases and metalloβ-lactamase in Escherichia coli isolated from fecal samples of patients with diarrhea in Iran	Gastroenterol Hepatol Bed Bench	2015			Prospective study	to investigate the phenotypic and genotypic of extended-spectrum β-lactamase (ESBL) and metallo-β-lactamases (MBLs) and determine phylogenetic background E. coli isolates from fecal samples of patients with diarrhea in Kerman, southeast of Iran		Hospital	Iran	Asia	diarrhea stools	0-80			216	216	56	CTX-M-15	25.92	blaOXA1			Disc diffusion	m-PCR, phylogrouping	PCR	No	6	DEC:phylogroup A,D,B1 & B2	CTX		Google scholar
Bartoloni et al	Relentless increase of resistance to fluoroquinolones and expandedspectrum cephalosporins in Escherichia coli: 20 years of surveillance in resource-limited settings from Latin America	Clinical Microbiology and Infection	2012	2011		Prospective study		urban	Community	Italy	Europe	non-diarrhea	0-6			482	60	58	CTX-M	0.97	CTX-M1 , CTX-M9,CTX-M8, CTX-M2			Disc diffusion	Culture, phylogrouping	PCR,sequencing	Yes	7	DEC:phylogroup A,B1 & D	Other		Google scholar
Franiczek et al	ESBL-Producing Escherichia coli Isolated from Children with Acute Diarrhea – Antimicrobial Susceptibility, Adherence Patterns and Phylogenetic Background	Adv Clin Exp Med	2012	2008-2009		Prospective study	to determine their antimicrobial susceptibility, adherence patterns to the HEp-2 cell line and phylogenetic background		Hospital	Poland	Europe	diarrhea	0-5				30	23	CTX-M		blaTEM, blaSHV			Agar dilution	Phylogrouping	PCR	No		DEC:phylogroup D,B2,B1 & A	CTX		Google scholar
Hamad et al	Genotypic and phenotypic study of E. coli isolated from children suffering from severe diarrhea with some antibiotic resistant gene	World Journal of Advanced Research and Reviews	2022	2019		Prospective cross-sectional study	to find several antibiotic-resistant genes and use phenotypic and genotypic techniques to diagnose E. coli in diarrhea patients.		Hospital	Iraq	Asia	diarrhea	0-8			116	42	30	CTX-M	71.4	blaTEM			Disc diffusion	PCR	PCR	No	18	*E.coli	CTX		Google scholar
Saka et al	Molecular detection of extended spectrum β-lactamase genes in Escherichia coli clinical isolates from diarrhoeic children in Kano, Nigeria	PLoS ONE	2020		there are no previous reports on molecular detection of ESBL associated genes among diarrhoeic children in Kano,	Prospective study	to determine the prevalence of phenotypic and genotypic extended spectrum β-lactamases (ESBLs) in 296 E. coli isolates recovered from diarrhoeic children younger than five years		Hospital	Nigeria	West Africa	diarrhea	0-5			296		38	CTX-M	73.3	blaTEM, blaSHV			Disc diffusion	Culture	PCR	Yes	7	*E.coli	CTX		Google scholar
Salah et al	High incidence of multidrug resistant Escherichia coli producing CTX-M-type ESBLs colonizing the intestine of Jordanian infants	THE INTERNATIONAL ARABIC JOURNAL OF ANTIMICROBIAL AGENTS	2013	2012		Prospective study			Hospital	Jordan	Asia	diarrhea	0-1			288	170	52	CTX-M-15	73.2				Disc diffusion	Culture & Biochemical test	PCR, CTX-M phylogrouping	No	13	*E.coli	CTX		Google scholar
Ahmed et al	Fecal carriage of extended-spectrum β-lactamases and AmpC-producing Escherichia coli in a Libyan community	Annals of Clinical Microbiology and Antimicrobials	2014	2001 & 2007	there is limited data regarding the molecular epidemiology of ESBL-producing Enterobacteriaceae in the Middle East and North Africa	Prospective longitudinal study	to investigate the occurrence of ESBL-positive E. coli isolates in human fecal flora and to characterize their encoding genes, and the clonal relationships.	urban	Clinics	Libya	North Africa	diarrhea	3'-12	243		243	134	18	CTX-M-15	13.4	blaCTX-M1,blaCTX-M3, blaTEM, blaSHV, blaOXA	CTX-M1		Disc diffusion	Culture, phylogrouping	PCR	Yes	14	DEC:phylogroup B1, D,A & B2	CTX	20	Google scholar
Ho et al	Prevalence and Characterization of Multidrug-Resistant and Extended-Spectrum Beta-Lactamase-ProducingEscherichia coli from Pediatric Wardsof a Malaysian Hospital	Microbial Drug Resistance	2012	2009-2010	There have been very few reports on the prevalence of beta-lactamase genes in E. coli isolated from hospitals in Malaysia	Prospective cross-sectional study	to determine the prevalence of different typesof beta-lactamase genes and their respective variants	urban	Hospital	Malaysia	Asia	ND	0-5	110		110		12	CTX-M-15	9.1	blaTEM, blaCMY-2	blaTEM		Disc diffusion	Culture	PCR	No	19	*E.coli	CTX	10.9	Web of science
